# Supplementary material for: Segment-Specific Functional Responses of Swine Intestine to Time-Restricted Feeding Regime
Source: Animals (Basel). 2025 Dec 24;16(1):52. doi: 10.3390/ani16010052 (PMC12784904; doi:10.3390/ani16010052)
Supplement: Supplementary file 1 [file animals-16-00052-s001.zip]

Archive with 2 entries (2 files):
- animals-4009209-supplementary.pdf
- Figure S1.pdf
